# Supplementary material for: Investigating Stress and Coping Behaviors in African Green Monkeys (Chlorocebus aethiops sabaeus) Through Machine Learning and Multivariate Generalized Linear Mixed Models
Source: Vet Sci. 2025 Mar 1;12(3):209. doi: 10.3390/vetsci12030209 (PMC11946624; doi:10.3390/vetsci12030209)
Supplement: Supplementary file 1 [file vetsci-12-00209-s001.zip]

Archive with 1 entries (1 files):
- vetsci-3398776-supplementary.xlsx
