# Supplementary material for: Investigating Stress and Coping Behaviors in African Green Monkeys (Chlorocebus aethiops sabaeus) Through Machine Learning and Multivariate Generalized Linear Mixed Models
Source: Vet Sci. 2025 Mar 1;12(3):209. doi: 10.3390/vetsci12030209 (PMC11946624; doi:10.3390/vetsci12030209)
Supplement: Supplementary file 1 [file vetsci-12-00209-s001.zip › vetsci-3398776-supplementary.xlsx]

## Sheet: Lysozyme Behavioral Loadings
	PC1	PC2	PC3	PC4	PC5	PC6	PC7	PC8
BehaviorCower	0.0493114	-0.0839121	0.0878601	-0.231407	0.0854966	-0.139271	0.206185	-0.223515
BehaviorDefecation	0.0143183	-0.0661538	0.0900876	-0.279236	0.258796	-0.397804	0.024888	-0.288532
BehaviorDrink	-0.157221	0.204713	-0.0492872	-0.292462	-0.204537	-0.0525645	0.193172	0.160654
BehaviorEat	-0.136786	0.144117	0.434833	0.1798	0.0193723	0.0393603	0.0131071	-0.0464195
BehaviorEatFeces	0.00635682	-0.235189	0.170042	-0.270595	-0.0198806	0.29603	-0.259695	0.150245
BehaviorEnrichmentUse	-0.181195	0.240182	-0.133843	-0.0823086	-0.0207129	0.0797216	-0.334237	-0.12673
BehaviorFidget	-0.250273	0.135283	-0.0818206	-0.328727	-0.0871304	-0.0427357	0.0491599	0.159465
BehaviorFlee	0.0211479	0.0688024	-0.0174889	-0.164096	-0.172889	-0.1106	0.242687	0.0959314
BehaviorGape	0.104051	-0.169013	0.10549	-0.203064	-0.11908	0.358239	0.170668	-0.145101
BehaviorGroom	-0.329506	-0.0953574	0.220743	-0.0182187	-0.110595	-0.0244576	0.0748093	0.0912277
BehaviorInactivity	-0.0709522	-0.134903	0.131943	0.14465	-0.0113163	-0.0836546	-0.00990054	0.105783
BehaviorInspectgenitals	-0.218754	-0.338227	-0.087179	0.153275	-0.197679	-0.130459	0.0961213	-0.0118795
BehaviorLookAround	-0.356907	-0.121524	-0.197215	0.096407	0.0842858	0.0351797	0.010824	-0.151741
BehaviorManualExploration	-0.250521	-0.0111705	0.0780077	-0.112849	0.0605216	0.0776401	0.334052	0.0881766
BehaviorOralExploration	-0.235243	0.19021	-0.194277	-0.120041	-0.0442111	0.108401	-0.285992	-0.257674
BehaviorPace	-0.221854	0.200494	0.120063	-0.137121	-0.381177	-0.134977	-0.0405131	0.0192814
BehaviorPick	-0.126205	0.0607736	0.222508	-0.0246381	-0.169052	-0.0854041	0.0350536	0.110473
BehaviorPounce	0.0375902	-0.231233	0.182402	-0.384656	0.0554216	0.020971	-0.197067	0.0298325
BehaviorReachforneighbor	-0.0426055	0.110518	-0.0646441	-0.0528324	-0.137466	-0.00537239	-0.170871	-0.140337
BehaviorRoll	-0.138691	0.0863359	-0.13624	-0.117165	0.324347	0.188465	0.301962	0.261465
BehaviorScratch	-0.247445	-0.164455	-0.173124	0.0469821	0.226242	0.0400255	0.0778821	-0.16312
BehaviorSelfPlay	-0.0520127	-0.0611283	-0.153987	0.0331201	-0.0339639	0.0808754	-0.0416335	-0.313977
Behaviorshakeorpuffhairup	-0.116747	0.0983332	0.366326	0.168026	0.108741	0.110234	0.0873685	-0.139381
BehaviorSneeze	-0.179247	-0.285724	-0.086608	0.174413	-0.145118	-0.136453	0.0881622	0.00452619
BehaviorStareAhead	0.0278694	-0.201814	0.187427	0.0568863	0.188091	-0.113206	-0.217184	0.231629
BehaviorStareatneighbor	0.0148748	-0.0460243	0.0844049	-0.238628	0.26078	-0.424805	0.0654434	-0.184973
BehaviorStareatobservor	0.354895	0.0264351	-0.0401365	0.0500763	-0.236671	-0.0314024	0.196166	-0.013126
BehaviorStretch	-0.22618	-0.400108	-0.0555339	0.0600334	-0.167183	-0.0440609	-0.0548287	0.0388864
BehaviorUrination	-0.114194	0.0747195	0.14598	-0.0208201	-0.042574	0.0347113	-0.0718742	-0.28383
BehaviorVocalizebark	0.0835085	0.00266142	0.00631702	-0.0294471	-0.169329	0.175372	0.216063	-0.195714
BehaviorVocalizechatter	-0.160684	0.11911	-0.0704676	0.0143059	0.394115	0.258718	0.0889366	0.14122
BehaviorVocalizelipsmacking	-0.107792	0.134555	0.409442	0.16986	0.0393674	0.0954092	0.0383424	-0.192804
BehaviorWiggleEars	0.0327305	-0.233459	0.12183	-0.246065	-0.0190002	0.218505	-0.19986	0.0765812
BehaviorYawn	0.0792088	-0.182774	-0.0132636	-0.100819	-0.0743189	0.292692	0.248898	-0.331812
	PC9	PC10	PC11	PC12	PC13	PC14	PC15	PC16
BehaviorCower	0.0227315	0.211897	-0.4703	0.0722493	0.241415	0.127325	-0.217375	-0.0525546
BehaviorDefecation	-0.0537517	0.0791642	0.115904	-0.0925023	-0.00168785	-0.130088	0.125531	-0.105175
BehaviorDrink	-0.205447	-0.120338	0.00611787	-0.016721	-0.222904	0.219804	-0.0726425	-0.0963284
BehaviorEat	-0.0873536	0.00719891	-0.0824464	-0.0899679	-0.0749443	-0.144467	0.000942237	-0.136832
BehaviorEatFeces	-0.0236272	-0.0454543	0.168867	0.011512	-0.0322185	-0.0729789	-0.121967	-0.103578
BehaviorEnrichmentUse	-0.0264398	0.284307	0.0591172	-0.056713	0.275401	-0.11491	-0.158778	0.107744
BehaviorFidget	-0.239901	0.0172387	-0.0778785	-0.113956	-0.22272	0.0874536	0.14589	0.166382
BehaviorFlee	-0.1535	-0.42648	0.193987	0.138166	0.22373	0.151619	-0.32649	-0.191189
BehaviorGape	0.0407543	0.222273	0.0487716	-0.0893613	0.133235	0.122316	-0.179593	-0.127975
BehaviorGroom	0.287405	-0.0978966	0.0775567	0.0180884	0.0564926	-0.0629912	-0.0144728	-0.00564515
BehaviorInactivity	-0.204282	0.155098	-0.184821	-0.0342726	0.401559	0.511842	0.391113	-0.148256
BehaviorInspectgenitals	-0.0841147	0.060933	0.138041	0.0225247	0.136244	-0.128855	0.00128869	0.184425
BehaviorLookAround	-0.0454732	-0.090248	0.0286978	0.0564592	-0.0849006	0.0434848	0.0183498	-0.076848
BehaviorManualExploration	0.252921	-0.00258915	-0.0491821	0.183799	0.176831	-0.0428644	-0.00452227	0.475938
BehaviorOralExploration	0.0414268	-0.0534406	-0.0660136	-0.268732	0.125966	0.0635299	-0.119904	0.128651
BehaviorPace	-0.0248899	0.1794	-0.175142	-0.088177	-0.128989	-0.0976487	0.00622115	-0.0699167
BehaviorPick	0.540539	-0.0207205	-0.149877	-0.106027	-0.00113505	-0.187314	0.149746	-0.331456
BehaviorPounce	-0.143191	-0.097845	0.143469	0.0146082	0.10729	-0.157425	0.0775154	-0.166746
BehaviorReachforneighbor	-0.0113782	0.242907	0.0895917	0.751579	-0.183395	0.00348129	0.232765	-0.180175
BehaviorRoll	-0.0258017	0.0691027	0.0665113	0.0928733	0.0616143	-0.148197	0.305235	0.0436265
BehaviorScratch	0.0479471	-0.0813585	-0.184097	0.0228568	-0.232771	0.197586	-0.112519	-0.346368
BehaviorSelfPlay	-0.00163682	-0.54569	-0.231305	-0.0881582	0.00567503	-0.14629	0.305613	-0.0283702
Behaviorshakeorpuffhairup	-0.292741	-0.06813	0.00409274	0.0622913	-0.111382	-0.0555609	-0.0717629	0.0339055
BehaviorSneeze	-0.12403	0.153614	0.103528	-0.0327823	0.0100191	-0.225288	-0.139465	-0.190995
BehaviorStareAhead	0.171358	-0.0110763	-0.00195872	-0.0633605	-0.377955	0.333969	-0.161541	0.192419
BehaviorStareatneighbor	0.0162342	0.021653	0.177054	-0.0563932	-0.0684591	-0.0845273	0.0478958	0.13518
BehaviorStareatobservor	-0.0806202	-0.0879535	-0.00845884	-0.00616837	0.0759571	-0.221014	0.0752225	0.0122345
BehaviorStretch	-0.157844	0.0596629	0.0746224	-0.0523239	-0.00120957	-0.0370692	0.0064315	0.0877632
BehaviorUrination	0.26912	-0.204715	0.374858	0.176318	0.186196	0.325931	0.0632628	0.0520385
BehaviorVocalizebark	0.0537008	0.196091	0.365735	-0.390212	-0.170632	0.196281	0.370695	-0.0357616
BehaviorVocalizechatter	-0.0385336	0.0818727	0.120275	-0.0946703	0.115512	-0.132075	-0.0601186	-0.305015
BehaviorVocalizelipsmacking	-0.310302	-0.0504572	0.0300534	0.0332706	0.0057798	-0.0363918	-0.0189721	0.151762
BehaviorWiggleEars	-0.0877323	-0.142515	-0.296563	0.0734348	0.0419815	-0.0643779	0.255735	0.133445
BehaviorYawn	0.0652447	0.105107	-0.121417	0.092094	-0.300397	-0.0316621	-0.110536	0.117846
	PC17	PC18	PC19	PC20	PC21	PC22	PC23	PC24
BehaviorCower	0.244203	0.126247	0.0585487	0.399504	-0.0934785	-0.116836	-0.0328982	-0.119477
BehaviorDefecation	-0.0533178	0.125651	-0.0180771	-0.0687898	0.0829921	-0.240813	-0.18638	-0.0208025
BehaviorDrink	0.0134122	0.173088	-0.0208575	0.0409098	0.382021	0.0331225	-0.164108	0.0919558
BehaviorEat	0.0971491	-0.1062	-0.291165	-0.00784303	-0.195515	-0.0706429	-0.267359	0.38823
BehaviorEatFeces	-0.265179	0.0439868	-0.118942	0.180942	-0.069669	0.19533	-0.0616165	-0.265241
BehaviorEnrichmentUse	0.214135	-0.226373	-0.0741288	-0.124759	-0.0243284	0.0112854	0.0270753	-0.219262
BehaviorFidget	-0.0647263	0.0826365	-0.0364808	-0.0433896	-0.149666	-0.0145093	0.0233196	0.0585357
BehaviorFlee	0.197986	-0.438914	-0.0494601	-0.109459	-0.217572	-0.108439	0.110692	-0.0294226
BehaviorGape	-0.320414	-0.0342755	-0.260306	0.182696	0.0236495	0.0556205	0.140416	0.244969
BehaviorGroom	-0.0814678	-0.0414291	0.278348	0.0295316	0.264329	0.0670117	-0.139244	-0.00800829
BehaviorInactivity	-0.20532	-0.141032	-0.0957336	-0.28227	0.161761	0.0629792	-0.021257	-0.128774
BehaviorInspectgenitals	0.0580718	0.0621909	-0.0604701	0.0300417	0.149567	-0.3094	0.106596	0.0382195
BehaviorLookAround	-0.204117	0.0576899	0.184263	0.0669731	-0.222799	-0.118441	0.0792532	0.188057
BehaviorManualExploration	-0.100689	-0.164358	-0.00152875	0.0340814	0.0120786	0.0016569	-0.287835	-0.0284705
BehaviorOralExploration	-0.0705366	-0.0449063	-0.0224326	-0.105721	0.0756132	-0.0786643	-0.0461113	0.0319269
BehaviorPace	0.0213709	0.102342	-0.144032	0.0423006	0.00477752	0.034932	0.249201	-0.189931
BehaviorPick	-0.0189196	-0.0650545	-0.0122887	-0.164158	-0.117347	-0.112982	0.218602	-0.0482098
BehaviorPounce	0.0202973	0.0723098	0.155053	-0.215232	-0.0907284	-0.238111	-0.235799	-0.125069
BehaviorReachforneighbor	-0.0070883	-0.22144	-0.0896117	0.14716	0.0802623	-0.106631	-0.0585177	0.0504641
BehaviorRoll	0.112547	0.131442	-0.266241	-0.0242204	-0.262596	0.0534211	0.118416	-0.263881
BehaviorScratch	0.0696627	0.070144	0.0438623	-0.145041	-0.182636	0.161102	0.00650988	-0.0876068
BehaviorSelfPlay	-0.0543402	-0.183789	-0.34261	0.282104	0.172671	-0.00643741	-0.104027	-0.206871
Behaviorshakeorpuffhairup	-0.120859	-0.0729776	0.350824	0.130124	0.144128	-0.0762188	0.359487	-0.38853
BehaviorSneeze	0.278063	0.0171006	-0.086954	0.00076532	0.12914	0.490132	-0.246516	-0.14827
BehaviorStareAhead	0.226413	-0.124777	-0.337452	0.0761699	0.12618	-0.237289	0.00645879	-0.192292
BehaviorStareatneighbor	-0.135189	-0.289587	-0.125636	-0.0148647	0.0886768	0.395072	0.357252	0.165026
BehaviorStareatobservor	0.00432433	0.235607	-0.155284	-0.0904866	0.122061	-0.10632	0.11353	-0.0789922
BehaviorStretch	0.0150263	0.0171822	-0.141726	0.0654377	-0.178614	-0.219938	0.240845	0.114514
BehaviorUrination	0.236922	0.493072	-0.139797	-0.0342981	0.0130442	0.113168	0.162855	0.00684033
BehaviorVocalizebark	0.280213	-0.253675	0.219229	0.231344	-0.112647	-0.0523232	-0.111101	-0.0912462
BehaviorVocalizechatter	0.173116	-0.025109	-0.0941999	0.0482427	0.470878	-0.220252	0.159708	0.171491
BehaviorVocalizelipsmacking	0.067966	0.103698	-0.130184	-0.0878191	-0.1265	0.0850796	-0.0985091	0.0288618
BehaviorWiggleEars	0.45027	-0.0573599	0.22126	-0.0209016	0.100166	0.196614	0.222576	0.327305
BehaviorYawn	0.0359452	-0.0861905	-0.0711482	-0.584452	0.145958	-0.0746115	0.0168262	-0.0956259
	PC25	PC26	PC27	PC28	PC29	PC30	PC31	PC32
BehaviorCower	0.136691	0.185192	0.0503954	-0.214478	-0.00354059	-0.143656	0.114953	0.0437645
BehaviorDefecation	-0.180479	-0.0886576	0.357587	0.383126	-0.126944	0.160234	-0.183169	0.0932483
BehaviorDrink	0.151551	-0.262296	0.0723555	0.00415321	0.00807129	0.148055	0.475675	0.0812642
BehaviorEat	0.031953	0.0800796	-0.0334944	0.142546	0.410906	-0.167289	0.100083	0.213705
BehaviorEatFeces	0.354587	0.236144	0.307879	0.122578	0.0223103	0.000581672	-0.0304537	0.0704344
BehaviorEnrichmentUse	0.0695303	-0.381639	0.149371	0.0746567	0.0500801	-0.172542	0.175011	-0.148013
BehaviorFidget	-0.236719	0.129832	0.0745629	-0.0576205	-0.0921665	-0.570139	-0.22774	-0.218915
BehaviorFlee	-0.0540464	0.0837792	0.101945	0.0432556	-0.0476807	0.0574991	-0.162509	0.0774579
BehaviorGape	-0.350493	-0.330457	-0.152104	0.0159302	-0.120971	-0.00351558	-0.0882391	0.0347921
BehaviorGroom	0.124883	-0.0261496	0.00151555	-0.0828031	-0.118214	-0.305269	-0.206429	0.24207
BehaviorInactivity	0.0322721	0.101079	0.0451152	0.00861763	0.042026	0.014998	0.0170459	0.00416616
BehaviorInspectgenitals	0.218968	-0.283774	-0.0418286	-0.135961	0.0928138	-0.0753864	-0.215006	0.250685
BehaviorLookAround	-0.122976	0.123749	0.148349	-0.261349	0.0112926	0.274667	0.122858	-0.0266893
BehaviorManualExploration	-0.0295619	0.0877424	-0.163097	0.308028	0.0363104	0.215339	0.0520415	-0.311618
BehaviorOralExploration	-0.0635574	0.363096	-0.275841	0.0798445	-0.242508	0.0797215	0.0785058	0.44889
BehaviorPace	0.0584234	0.0800426	-0.153597	-0.00618482	0.250248	0.438553	-0.387218	-0.100016
BehaviorPick	-0.0736259	-0.0616479	0.123346	-0.065026	-0.27816	-0.021484	0.270005	-0.0784762
BehaviorPounce	-0.0737109	-0.0586249	-0.489601	-0.278159	0.135212	0.0306928	0.120817	-0.162258
BehaviorReachforneighbor	-0.00319377	0.0926052	-0.106699	0.0341535	-0.15578	-0.0622458	0.00241424	0.0689648
BehaviorRoll	-0.0504348	-0.0824691	-0.0214248	-0.0876474	-0.00720146	0.0684747	0.072407	0.435228
BehaviorScratch	0.280331	-0.231256	-0.32778	0.370887	-0.0669216	-0.105962	-0.148672	-0.0650618
BehaviorSelfPlay	-0.0465759	-0.119822	0.0486889	-0.111458	0.0752745	-0.0599248	-0.0123313	-0.141311
Behaviorshakeorpuffhairup	-0.266925	-0.0200528	-0.0634944	0.188614	0.106554	-0.094916	0.167559	0.0842708
BehaviorSneeze	-0.398535	0.175927	-0.0148282	-0.0427432	-0.0889025	0.0131129	0.0843538	-0.0142505
BehaviorStareAhead	-0.171332	-0.00960665	-0.102164	-0.0585636	-0.136461	0.0497829	-0.000270043	0.0561367
BehaviorStareatneighbor	0.217535	0.0663927	-0.180938	-0.159649	0.0575916	-0.0561796	0.145086	0.00160441
BehaviorStareatobservor	0.117839	0.198147	-0.254756	0.269456	-0.214291	-0.170802	0.0959695	0.011651
BehaviorStretch	0.104752	0.143381	0.0532438	0.259673	-0.0724306	-0.0354521	0.352029	-0.186597
BehaviorUrination	-0.107037	0.0762312	0.0345408	0.0223932	0.195934	-0.0929869	0.0221404	-0.0953781
BehaviorVocalizebark	0.139612	0.0654513	-0.0464993	0.0192551	-0.0290944	0.0411215	0.00130648	-0.0207319
BehaviorVocalizechatter	0.0955958	0.251863	-0.000381827	-0.0462367	-0.0259389	0.0032914	-0.135186	-0.288619
BehaviorVocalizelipsmacking	0.225803	-0.102198	0.0269967	-0.240751	-0.588193	0.156107	-0.0929939	-0.149695
BehaviorWiggleEars	-0.0764025	-0.0724815	0.0748288	0.173614	-0.0662326	0.143597	-0.0637394	0.110243
BehaviorYawn	0.0407861	0.141787	0.231399	-0.167094	0.163007	-0.0258863	0.0210127	0.0257223
	PC33	PC34
BehaviorCower	-0.00877139	-0.00519685
BehaviorDefecation	0.0321436	-0.0380757
BehaviorDrink	-0.0308186	0.0250332
BehaviorEat	-0.0955523	-0.0746973
BehaviorEatFeces	-0.253643	0.0537904
BehaviorEnrichmentUse	-0.0926679	-0.310911
BehaviorFidget	-0.1515	0.0710143
BehaviorFlee	0.00455252	-0.017408
BehaviorGape	0.0334794	-0.0649361
BehaviorGroom	0.368373	-0.390984
BehaviorInactivity	-0.0595273	-0.0587637
BehaviorInspectgenitals	-0.377189	0.290821
BehaviorLookAround	-0.32404	-0.49269
BehaviorManualExploration	-0.164158	0.0527972
BehaviorOralExploration	-0.00824294	0.193629
BehaviorPace	0.120618	-0.117078
BehaviorPick	-0.208472	0.223403
BehaviorPounce	0.0371277	-0.0034298
BehaviorReachforneighbor	-0.00182209	0.0475827
BehaviorRoll	0.156167	-0.0572363
BehaviorScratch	-0.0748662	0.0206815
BehaviorSelfPlay	0.0904014	0.002804
Behaviorshakeorpuffhairup	-0.0659331	0.0967078
BehaviorSneeze	-0.0909542	0.0543467
BehaviorStareAhead	-0.107437	-0.212707
BehaviorStareatneighbor	-0.0622776	-0.0256833
BehaviorStareatobservor	-0.26516	-0.4693
BehaviorStretch	0.507089	0.0359427
BehaviorUrination	-0.0154798	0.0446817
BehaviorVocalizebark	-0.0617979	-0.0188479
BehaviorVocalizechatter	-0.00787639	0.0408569
BehaviorVocalizelipsmacking	0.0407196	0.0436433
BehaviorWiggleEars	-0.1087	-0.0632441
BehaviorYawn	0.0872957	0.000389051
BehaviorYawn 0.087295685 0.0003890509

## Sheet: Betaendorphin Behavioral Load
PC1 PC2 PC3 PC4 PC5 PC6 PC7 PC8 PC9 PC10 PC11 PC12
BehaviorCower -0.05470428 0.08519350 -0.15092269 0.200590253 -0.158941328 0.0311652337 -0.27037761 0.221254606 -0.0173431717 -0.25871200 0.307581593 -0.0913224718
BehaviorDefecation -0.01807656 0.08603488 -0.14810843 0.205519828 -0.421253850 -0.1707074387 -0.17049503 0.234358936 -0.1453797039 0.03036676 -0.188756527 -0.1540953804
BehaviorDrink 0.16568681 -0.18645896 -0.05540228 0.328390594 0.111991444 -0.0880554429 -0.11640386 -0.247963666 -0.1666653853 -0.03144901 0.078035969 0.2251664707
BehaviorEat 0.17573052 -0.07755351 -0.37608688 -0.285983263 0.072835384 -0.0441697565 -0.01266446 0.035246901 -0.0941211649 -0.02923804 0.053692179 -0.0980568702
BehaviorEatFeces -0.01738183 0.29338493 -0.19276532 0.190786126 0.161917331 0.1012554285 0.33671937 -0.039909321 0.0247844527 0.13616926 -0.109707140 0.0883210415
BehaviorEnrichmentUse 0.20732408 -0.21370220 0.10262745 0.123355772 -0.008416143 0.0380504304 0.32325997 0.271991351 -0.0047359715 -0.08900880 -0.106543448 -0.2020124228
BehaviorFidget 0.25536125 -0.10942847 -0.02061811 0.363069728 -0.012340161 -0.0008987547 0.05544510 -0.204154519 -0.2156576710 -0.13349838 0.056149467 -0.0079417324
BehaviorFlee -0.02013090 -0.09446494 -0.03019923 0.187901174 0.072257903 -0.0849510738 -0.22509506 -0.255195097 -0.1557876985 0.34387544 0.022841891 0.2450002608
BehaviorGape -0.12753474 0.15715613 -0.16240497 0.166189705 0.272165269 0.2874838623 -0.06493196 0.155691710 0.0250563417 -0.18375490 -0.090373005 -0.0410749528
BehaviorGroom 0.33859402 0.14203416 -0.16175431 -0.002015735 0.106170868 -0.0556870904 -0.14764834 -0.082981546 0.2834722817 0.13461214 -0.049145917 -0.0058732145
BehaviorInactivity 0.03356503 0.11727045 -0.09987121 -0.152866219 0.043158173 -0.1340209742 0.03903434 -0.109334073 -0.1927124181 -0.33921718 0.145426720 -0.1245881535
BehaviorInspectgenitals 0.15727542 0.28979557 0.23278285 -0.065476389 0.170265678 -0.1553218843 -0.20788187 -0.031723165 -0.0929362372 0.02360981 -0.195046556 -0.1402312819
BehaviorLookAround 0.33633160 0.11254626 0.25347841 -0.057207047 -0.052538064 0.0932279026 -0.05669196 0.133989712 -0.0869402606 0.09151357 0.005872632 0.1576200123
BehaviorManualExploration 0.24718398 0.04309474 -0.11156764 0.090844489 -0.031552945 0.2683167724 -0.26546798 -0.145688152 0.2128744444 0.01541816 0.017628899 -0.0221730449
BehaviorOralExploration 0.25526743 -0.17968312 0.14335356 0.179220810 0.026275919 0.0091414540 0.25308527 0.275581385 0.0340615469 0.06533061 0.064782300 -0.2493095830
BehaviorPace 0.25081633 -0.20443564 -0.11963391 0.195970918 0.211204418 -0.2599742585 -0.02104249 0.001095614 0.0218438863 -0.23381309 0.072659429 -0.0932738000
BehaviorPick 0.15238747 -0.02049777 -0.19283393 -0.001212389 0.101613516 -0.1702372368 -0.13257234 -0.072201413 0.5305885626 -0.02072418 0.076503648 -0.1944544114
BehaviorPounce -0.05235382 0.27656421 -0.23088426 0.292581347 -0.031248335 -0.0567371240 0.17827883 0.014361177 -0.1385215157 0.19402750 -0.107745268 -0.0427273137
BehaviorReachforneighbor 0.05884338 -0.11346856 0.06245521 0.092946340 0.067910359 -0.0565802828 0.09743454 0.224311069 0.0005629027 -0.12988089 -0.081638142 0.5679783236
BehaviorRoll 0.12735683 -0.03267631 0.02089297 0.076688286 -0.190264544 0.4522570772 -0.06825143 -0.314578386 -0.0416255749 -0.02755570 -0.109382249 -0.0809429144
BehaviorScratch 0.18131262 0.20387630 0.13808811 -0.049007573 -0.170543659 0.0914144741 -0.14193331 0.200450205 0.0487863734 -0.06451406 0.353048360 0.2539346763
BehaviorSelfPlay 0.01354519 0.04065727 0.16193277 -0.006767262 0.075960754 0.0098669675 -0.08469185 0.124899582 -0.0753404885 0.50044083 0.382321838 -0.2601760924
Behaviorshakeorpuffhairup 0.15533360 -0.03682410 -0.30328126 -0.266686901 0.046848043 0.0819994603 -0.05003130 0.093953728 -0.3228312417 0.07745138 0.036203060 0.1096812041
BehaviorSneeze 0.12750389 0.23800476 0.21287258 -0.112645993 0.083287817 -0.1221157173 -0.16923978 -0.032615416 -0.1267035328 -0.14441368 -0.167363824 -0.0645239715
BehaviorStareAhead -0.05131870 0.22079997 -0.21525712 -0.134505968 -0.247143083 -0.1153121898 0.26030065 -0.170606157 0.2368247623 -0.11124642 0.055615235 0.1860812048
BehaviorStareatneighbor -0.01724219 0.06428747 -0.14052292 0.170688185 -0.444176075 -0.1739616461 -0.18878314 0.112536330 -0.0633764682 0.05216654 -0.203337112 -0.0589187451
BehaviorStareatobservor -0.36630498 -0.18792207 -0.01666716 0.037657218 0.190280107 -0.0248405115 -0.18915837 -0.094042805 -0.0817063349 0.09032411 -0.019411471 -0.1605053004
BehaviorStretch 0.14446293 0.41582608 0.14833164 0.022564170 0.172099925 -0.1374141018 0.06159226 -0.078361158 -0.1496705374 -0.06850156 -0.149471376 -0.0527257849
BehaviorUrination 0.11383982 -0.05909470 -0.14539382 -0.013752114 0.074944782 -0.0688606983 -0.04096717 0.259835369 0.2206815171 0.34392707 -0.271855526 0.1807007661
BehaviorVocalizebark -0.09726151 -0.04622168 -0.03713443 0.051843457 0.227360618 0.1364918081 -0.15461331 0.137737350 0.0308701229 -0.12641165 -0.373856912 -0.0930566197
BehaviorVocalizechatter 0.18174674 -0.04973834 -0.04146293 -0.115530931 -0.186593346 0.4525872820 0.11442625 -0.125154031 -0.0574312405 0.04575513 -0.146856144 -0.1311774301
BehaviorVocalizelipsmacking 0.14432507 -0.07976277 -0.34527629 -0.261986892 0.110106988 -0.0021940317 -0.02515584 0.144169409 -0.3357490823 0.07605219 -0.010302791 0.0006782049
BehaviorWiggleEars -0.05041080 0.27312783 -0.14593373 0.190304458 0.129540939 0.0611798925 0.22430565 -0.009696880 -0.0549089644 0.11326318 0.325035862 -0.0888307247
BehaviorYawn -0.12039251 0.13587151 -0.05438483 0.123340155 0.202959244 0.3162801118 -0.22134823 0.302751120 0.0243446081 -0.11235110 0.098770478 0.1248778841
PC13 PC14 PC15 PC16 PC17 PC18 PC19 PC20 PC21 PC22 PC23 PC24
BehaviorCower -0.100964223 -0.199839922 0.268736279 0.0680661354 0.191637798 -0.227363062 -0.189516449 -0.426383369 0.16235764 0.002241405 0.09666371 0.037670774
BehaviorDefecation -0.053260646 0.082223255 -0.078313117 -0.1128574132 -0.119027030 -0.080055288 -0.061818042 0.008992167 -0.11938293 -0.243217338 0.01176726 0.131752152
BehaviorDrink 0.224923576 0.077548803 -0.026963451 0.0352336563 0.008122380 -0.043456260 -0.267257117 0.008271856 -0.33893311 -0.105143385 0.08181132 -0.008569481
BehaviorEat -0.043662850 0.130359405 0.023109741 -0.1635532407 0.156528294 0.105621537 -0.086587666 0.110129536 0.15609496 -0.217451994 -0.07014145 0.359589080
BehaviorEatFeces 0.003451424 0.103243142 0.140912242 -0.1113645644 -0.177718050 0.120855515 -0.210969010 0.025083139 0.14196064 0.239704585 0.26996219 -0.063447391
BehaviorEnrichmentUse -0.085024409 -0.173703612 0.169795820 -0.0594369009 0.282733992 0.156033441 0.169109443 0.062562548 0.02381436 -0.036367845 0.21900228 -0.236760627
BehaviorFidget 0.109911229 0.119344797 -0.179140938 0.1125830569 -0.056039331 -0.057566900 -0.040299728 0.083180231 0.07355157 0.003699581 -0.17097336 0.115494868
BehaviorFlee 0.177792595 -0.271621515 0.273789242 -0.2991539844 0.272241862 0.198235012 0.300316629 -0.068585772 0.22716466 -0.119549870 -0.11645344 -0.048529765
BehaviorGape 0.133341696 -0.131188194 0.160484587 -0.1893740813 -0.223250320 0.255773608 -0.279745505 -0.094080662 0.05217500 0.055239673 -0.22600574 0.022677351
BehaviorGroom -0.004654415 0.032622846 0.044262149 0.0007348686 -0.084293461 -0.008949523 0.129556793 -0.115304687 -0.32510657 0.131195251 0.15768340 0.028380939
BehaviorInactivity 0.060510354 -0.568555202 -0.337531776 -0.3192294281 -0.196317768 0.071518042 0.110425385 0.082700447 -0.22093285 0.081393199 -0.01253382 -0.018048246
BehaviorInspectgenitals -0.135881654 -0.126996790 -0.006997943 0.2463809536 0.012069155 0.105762585 -0.045205190 -0.097791463 -0.08635629 -0.394015214 0.15199688 -0.213596003
BehaviorLookAround 0.039553076 0.106771284 0.006619446 -0.0390163743 -0.293320236 -0.153752273 0.100535659 -0.138042815 0.18279117 0.041401588 -0.25064643 0.205578181
BehaviorManualExploration -0.153051255 -0.226575419 -0.018494492 0.3210357816 0.019845604 0.249008457 0.124630260 0.017781673 -0.03390060 0.185540681 0.21164794 0.325288591
BehaviorOralExploration 0.222588907 -0.116619095 0.079464787 0.0638531033 -0.049425002 0.090023447 0.067822241 0.057319377 -0.06722357 0.032083818 -0.05950859 0.171752642
BehaviorPace -0.089822855 0.175633080 0.011172726 0.0038988883 0.009145319 -0.003504601 -0.154572681 0.017916150 0.10139930 0.017397294 0.01531406 -0.306608029
BehaviorPick -0.135141261 0.160986852 -0.035534543 -0.3039454471 -0.100602141 -0.050827584 0.158792062 0.024699034 0.16373356 -0.122701967 -0.18545552 -0.136689095
BehaviorPounce -0.120252158 0.022026700 0.051051718 -0.1776589631 -0.092980549 -0.201453447 0.225649568 0.103083558 -0.07083937 -0.206375448 0.27608527 0.136774282
BehaviorReachforneighbor -0.537647244 0.002490552 -0.264406956 -0.1978248730 0.081272817 0.189317177 -0.009863683 -0.198343418 -0.05511339 -0.019155547 0.01864186 0.115737205
BehaviorRoll -0.242237566 -0.068958849 -0.247694460 -0.0724762291 0.068832617 -0.133998757 -0.131109586 0.214980586 0.32529435 -0.015661386 0.09388513 -0.216054633
BehaviorScratch 0.242039209 0.030098996 -0.007351828 -0.2495552759 -0.023305112 -0.159057317 0.016902660 0.265719505 0.08360048 0.016611986 0.30328465 -0.204633038
BehaviorSelfPlay -0.028595324 0.100829937 -0.355597591 -0.1711752792 0.084067175 0.308459301 -0.325357873 -0.138454121 -0.01150681 0.001220260 0.10842838 -0.007807734
Behaviorshakeorpuffhairup 0.016300131 0.140889576 0.052189336 0.1007811909 -0.146794824 -0.026814875 0.187116756 -0.280800482 -0.10363538 0.176889292 0.03559256 -0.413848563
BehaviorSneeze -0.076002469 0.178498703 0.236768822 -0.2566456057 0.426657990 -0.075213581 -0.153369305 0.235537208 -0.20319521 0.385768620 -0.03094875 0.154228302
BehaviorStareAhead 0.251649859 0.040825586 -0.090383786 0.1499024942 0.288783285 0.201828783 -0.185466665 -0.057112241 -0.02585743 -0.181441213 0.02480114 -0.038257379
BehaviorStareatneighbor 0.017108431 0.069814114 -0.110197674 0.0481889905 0.012257812 0.379889276 0.073532195 0.086334132 0.03033698 0.367576875 -0.22103393 -0.225707229
BehaviorStareatobservor -0.214431817 0.014188341 0.045475265 -0.0194632799 -0.109320245 -0.113019703 -0.046950341 0.116733055 -0.09878776 0.099975219 0.07239305 -0.047893562
BehaviorStretch -0.014326230 -0.040864221 -0.027174602 0.1057295321 0.003957772 0.040275607 -0.032451249 -0.084164506 0.28311287 -0.105740751 -0.19814430 -0.072552045
BehaviorUrination 0.069222562 -0.424876040 -0.120386993 0.0704345987 0.097712740 -0.362063808 -0.341041929 0.160987644 -0.03874310 0.042241807 -0.20627886 -0.124864150
BehaviorVocalizebark 0.411249055 0.156480895 -0.448834394 -0.1061429420 0.260425849 -0.128720712 0.199004914 -0.287275562 0.11942002 0.064221516 0.22481943 0.078368899
BehaviorVocalizechatter -0.035673434 0.053170815 0.129355229 -0.2613359297 0.108304894 -0.024621600 -0.105999599 -0.231499004 -0.35838836 -0.197940196 -0.21696622 -0.116377929
BehaviorVocalizelipsmacking -0.033163605 -0.033225417 0.001988055 0.1807823984 0.066272136 0.009519222 -0.053703516 0.221181298 0.20089731 0.001077222 0.09558837 0.104661308
BehaviorWiggleEars -0.168859581 0.003825813 -0.198512260 0.1424314114 0.340081709 -0.257795831 0.225789644 -0.051282024 -0.11883349 0.173314153 -0.32222055 -0.034517970
BehaviorYawn 0.022145551 0.159027706 -0.022439998 0.1400162982 0.072163689 0.183520780 0.175590405 0.402885845 -0.19582577 -0.294658653 -0.17839776 -0.123985703
PC25 PC26 PC27 PC28 PC29 PC30 PC31 PC32 PC33 PC34
BehaviorCower 0.027203293 -0.226669155 -0.133264283 0.145555918 0.0970746869 0.107927754 0.126927547 -0.0903678578 0.02062984 0.0343183437
BehaviorDefecation 0.211207920 -0.040394792 0.455547619 -0.233356552 -0.0861970824 -0.146713778 -0.258613834 -0.0682004695 -0.05932028 0.0010126821
BehaviorDrink -0.163423109 0.046187564 0.256162172 0.187794375 -0.1148001843 -0.186622258 0.432211385 -0.0869216050 0.09343744 0.0209375446
BehaviorEat -0.283222179 -0.002035662 -0.117086469 -0.198792336 -0.3799378590 0.227493267 0.130631188 -0.2233694646 -0.06668220 0.0265856841
BehaviorEatFeces -0.011555848 -0.474318230 0.123962021 0.016566929 -0.1746534891 0.070192072 -0.120539313 -0.0959440166 0.24684652 0.0025211161
BehaviorEnrichmentUse -0.032778648 0.138770880 0.345343410 0.127251586 -0.0765203568 0.265097826 0.118823239 0.0897062710 -0.09865353 0.2630798276
BehaviorFidget 0.093540031 0.006622892 -0.068904356 -0.155956793 0.3035925144 0.585686543 -0.194540824 0.1025318478 0.14650787 0.0339506025
BehaviorFlee 0.087719564 -0.074527085 0.008990816 -0.056366812 -0.0008713191 -0.063712009 -0.196767606 -0.0559302948 -0.01389560 0.0242446286
BehaviorGape -0.084085397 0.526854337 0.080416838 -0.024382418 0.1016625066 -0.036435686 -0.111770747 -0.0338635383 -0.04641975 0.0104317588
BehaviorGroom -0.163547279 -0.075573847 0.029105671 0.074505391 0.2744680245 0.132682561 -0.166427136 -0.2580401253 -0.52703603 0.0478983432
BehaviorInactivity 0.096412906 -0.182185911 -0.024225816 0.116647730 -0.0778708153 0.008805641 -0.013430535 0.0004256632 0.02096258 0.0692668371
BehaviorInspectgenitals -0.226584972 0.095687545 -0.111614272 0.029672829 -0.0454495634 0.072672990 -0.217076776 -0.1847903121 0.39541401 0.0071024424
BehaviorLookAround 0.027973144 0.005431077 0.001705485 0.350820983 -0.2285884648 -0.061470662 -0.055237993 0.0109910249 0.02606544 0.5058690189
BehaviorManualExploration 0.139793672 0.064470711 0.052595363 -0.213937028 -0.2078449841 -0.108016991 0.058912528 0.3318157044 0.14419142 0.0351774058
BehaviorOralExploration 0.069683694 -0.102960268 -0.269757595 -0.258374875 0.1866990250 -0.360816749 0.079064544 -0.3941299749 0.15843021 0.0073141466
BehaviorPace 0.090861839 -0.009185144 -0.284922975 -0.007169190 -0.2857357927 -0.301836367 -0.340707918 0.2549988531 -0.22156379 0.0102662067
BehaviorPick 0.100293481 -0.002539000 0.178783201 0.074798522 0.1972813234 -0.027168190 0.213821619 0.0267025680 0.38268258 0.0010126821
BehaviorPounce 0.093427392 0.285790638 -0.423245804 0.151093283 0.0352089014 -0.019323478 0.215534642 0.1778569466 -0.02939215 0.0064774496
BehaviorReachforneighbor -0.038157010 -0.014147916 -0.057645408 -0.118780129 0.1691275415 -0.063768461 0.009774912 -0.0701840981 0.05864619 0.0008693488
BehaviorRoll 0.095388389 0.082695765 -0.039105378 0.071074860 0.0149890163 -0.137403638 0.036359806 -0.4141840223 -0.13715639 0.0055883333
BehaviorScratch -0.312988935 0.093432708 0.001618267 -0.335497295 0.0670388367 -0.026985530 -0.046077213 0.1412332918 0.06283634 0.0220073186
BehaviorSelfPlay 0.172367723 0.033279781 -0.017645340 0.087669189 0.0367727231 0.084114876 0.051811826 0.1028589809 -0.08264390 0.0033155970
Behaviorshakeorpuffhairup 0.357030401 0.166747266 -0.001038152 -0.234197135 -0.0550842461 0.080162328 0.163199661 -0.1563981819 0.11503256 0.0007129542
BehaviorSneeze 0.280138269 0.081668647 -0.028610444 0.026874190 0.0491972608 -0.005195224 0.007663047 -0.0553770366 0.12281822 0.0009993860
BehaviorStareAhead 0.218818512 0.115675045 -0.085640597 -0.010804601 0.1135875451 -0.095398642 -0.070407769 -0.0567758530 0.02399520 0.4628174340
BehaviorStareatneighbor -0.338641771 -0.032037714 -0.209494254 0.128200946 -0.0122391254 0.016405357 0.162160482 0.0038748989 0.05516761 0.0261046883
BehaviorStareatobservor -0.144412538 -0.093572622 -0.050178950 -0.309979692 0.1252899830 -0.022749933 0.045031845 0.0067429482 0.01839820 0.6656367515
BehaviorStretch 0.002573201 -0.183575247 0.122269712 -0.324317600 0.1349339219 -0.110251158 0.426292360 0.1863183970 -0.33612762 0.0030174293
BehaviorUrination 0.085455225 -0.011706404 -0.087382788 -0.063257620 -0.0944588660 0.151006149 0.047887457 0.0806042883 0.02127134 0.0046646509
BehaviorVocalizebark -0.051812186 -0.070124553 -0.029759238 0.003098955 -0.0221775402 -0.048637888 -0.013268956 0.0379418854 0.05451994 0.0437109984
BehaviorVocalizechatter -0.166081183 -0.232237793 -0.128959211 -0.067227846 0.0895208809 -0.095433780 -0.049957007 0.3372997356 0.07899822 0.0047129117
BehaviorVocalizelipsmacking -0.113963719 -0.059248236 0.162270596 0.283543535 0.4763116914 -0.274256345 -0.129089350 0.1775243868 0.08754202 0.0016700247
BehaviorWiggleEars -0.241340564 0.127189812 0.191812829 -0.046968395 -0.1335963017 -0.144564959 -0.165877884 -0.0770535358 0.07909501 0.0057926450
BehaviorYawn 0.216791255 -0.293155794 -0.069291558 0.130251222 -0.0440443342 0.078573097 0.048297723 -0.0484007345 -0.09486490 0.0405148525

## Sheet: Hair Cortisol 
	PC1	PC2	PC3	PC4	PC5	PC6	PC7	PC8	PC9	PC10
BehaviorCower	0.0577025	-0.122135	0.0672425	-0.187309	0.235741	-0.100734	0.150892	-0.0206222	-0.210184	0.348359
BehaviorDefecation	0.0158842	-0.137381	0.0862777	-0.188349	0.441656	0.151068	0.153483	-0.190827	-0.267536	-0.047078
BehaviorDrink	-0.199469	0.10677	0.153986	-0.322721	-0.0405079	-0.0597081	0.104208	-0.140761	0.308641	0.0758919
BehaviorEat	-0.167078	-0.064397	-0.465977	-0.0675542	0.012249	-0.0654328	-0.0693143	-0.0983959	0.0102695	0.0603954
BehaviorEatFeces	0.0271204	-0.382237	0.103661	-0.121003	-0.150376	-0.0432741	-0.299887	0.0561838	0.0703109	-0.173907
BehaviorEnrichmentUse	-0.23428	0.191716	0.120132	-0.0830388	-0.0677009	0.122581	-0.317543	0.0152499	-0.317641	-0.0614895
BehaviorFidget	-0.27336	0.0289387	0.22723	-0.277729	0.0155497	0.00215165	-0.050169	-0.155365	0.246507	0.141605
BehaviorFlee	0.0118042	0.0612775	0.0732637	-0.214625	-0.0281413	-0.0475038	0.243893	-0.178981	0.299855	-0.259356
BehaviorGape	0.125108	-0.202926	0.074474	-0.157484	-0.158744	-0.368877	-0.0752974	0.0783066	-0.19166	0.130699
BehaviorGroom	-0.309824	-0.232456	-0.126244	-0.0450685	-0.112133	0.00481389	0.250562	0.221515	0.0177247	-0.104507
BehaviorInactivity	-0.0093874	-0.106741	-0.167583	0.0663569	0.0276557	0.062729	-0.0702645	-0.0922144	0.134783	0.323321
BehaviorInspectgenitals	-0.0961891	-0.167543	0.0808132	0.204661	-0.26713	0.0972043	0.344467	-0.193762	-0.109454	-0.0471957
BehaviorLookAround	-0.335894	-0.0191141	0.136146	0.269417	0.0140064	-0.0450926	0.0511129	-0.119916	-0.0848686	-0.00147521
BehaviorManualExploration	-0.244163	-0.107514	0.0181054	-0.0628089	0.0572339	-0.266214	0.234752	0.230953	0.0604862	-0.0228029
BehaviorOralExploration	-0.268736	0.163567	0.160187	-0.0978957	-0.106853	0.118899	-0.211308	0.03652	-0.264822	-0.146065
BehaviorPace	-0.24895	0.0915646	-0.0653159	-0.361465	-0.19167	0.151901	0.0448504	0.0021441	-0.00187253	0.26462
BehaviorPick	-0.143397	-0.0771168	-0.178033	-0.148396	-0.0814136	0.0780489	0.234524	0.481018	0.0143075	0.0389294
BehaviorPounce	0.0571502	-0.375148	0.143323	-0.229634	0.0568606	0.0577994	-0.136757	-0.143284	0.00951401	-0.206295
BehaviorReachforneighbor	-0.094128	0.102771	0.0742566	-0.105596	-0.0833046	0.130901	-0.140238	-0.0271871	-0.185507	0.218846
BehaviorRoll	-0.172143	0.0384913	0.190671	0.0903626	0.218616	-0.354835	-0.039492	0.0555703	0.254138	-0.0501503
BehaviorScratch	-0.192504	-0.0981261	0.139287	0.266095	0.191956	-0.116928	0.0471774	0.0287208	-0.0750739	0.162312
BehaviorSelfPlay	0.0102942	0.00554042	0.0679671	0.106024	-0.15484	0.0168638	0.182878	-0.20135	-0.0656161	-0.325678
Behaviorshakeorpuffhairup	-0.142257	-0.0633242	-0.387411	-0.00723784	0.0563304	-0.193024	-0.0880777	-0.319021	-0.0190015	-0.0277948
BehaviorSneeze	-0.0749033	-0.110779	0.0458623	0.249008	-0.138588	0.100516	0.220918	-0.19614	-0.0549572	0.203378
BehaviorStareAhead	0.0670999	-0.288709	-0.160382	0.0692303	0.197887	0.240639	-0.166574	0.27654	0.170029	0.0349304
BehaviorStareatneighbor	0.0145244	-0.115089	0.0599459	-0.164906	0.451001	0.167586	0.194348	-0.0986973	-0.157281	-0.0844626
BehaviorStareatobservor	0.359741	0.193226	-0.0374773	-0.155407	-0.127283	-0.112351	0.149683	-0.0945427	0.0775341	-0.0566625
BehaviorStretch	-0.0699619	-0.356839	0.124085	0.117341	-0.250035	0.157412	-0.0273183	-0.169196	0.0743069	0.120243
BehaviorUrination	-0.127695	-0.0431716	-0.148628	-0.106158	-0.0381855	0.00343011	0.104251	0.145207	-0.252552	-0.414717
BehaviorVocalizebark	0.0887654	0.0406054	-0.00212673	-0.106797	-0.140126	-0.248224	0.0496871	0.0505631	-0.205832	0.0273027
BehaviorVocalizechatter	-0.211894	0.0479414	0.0726983	0.188461	0.199624	-0.298771	-0.211895	0.0240385	0.0662794	-0.145083
BehaviorVocalizelipsmacking	-0.134291	-0.0409553	-0.438944	-0.0755708	0.00994921	-0.152804	-0.107964	-0.340294	-0.0725959	-0.0649316
BehaviorWiggleEars	0.0584006	-0.336555	0.119005	-0.101189	-0.123451	-0.0302469	-0.192871	-0.0513781	0.0736521	-0.0495808
BehaviorYawn	0.125398	-0.121546	0.0973219	-0.0622536	-0.11164	-0.40999	0.0767543	0.00306898	-0.291787	0.153366
	PC11	PC12	PC13	PC14	PC15	PC16	PC17	PC18	PC19
BehaviorCower	-0.336427	0.210688	0.0658673	0.0185562	-0.254903	-0.0486531	-0.0400436	0.276286	0.220174
BehaviorDefecation	0.0869896	-0.104188	0.126929	-0.035003	0.0510972	0.138512	0.13898	-0.0656703	0.0447945
BehaviorDrink	0.0903397	0.0902584	-0.169667	-0.206321	0.0297407	-0.0572276	0.0281543	-0.0014156	0.197578
BehaviorEat	-0.0449374	-0.185692	0.0651492	-0.0772757	-0.0570439	0.125684	-0.166428	0.0546282	0.114493
BehaviorEatFeces	0.0931597	-0.0964858	-0.0914745	0.0307734	-0.136584	0.0784446	0.0104494	-0.191575	0.226057
BehaviorEnrichmentUse	-0.0437195	0.0391211	0.15314	0.113976	-0.147256	0.0349578	-0.249889	0.088796	-0.134722
BehaviorFidget	0.0586983	-0.0424319	0.0924086	-0.124338	0.18813	-0.155822	0.0662045	0.0278351	0.0168611
BehaviorFlee	0.0369092	0.277093	-0.295949	0.0111132	-0.308318	0.161911	-0.360191	-0.00845914	-0.25162
BehaviorGape	0.12358	0.151569	0.0269629	0.00488593	-0.159619	0.105901	-0.149449	-0.31334	0.328
BehaviorGroom	0.0049941	-0.015595	-0.026329	0.0139903	-0.0295386	0.0230694	0.0470151	-0.120508	-0.170664
BehaviorInactivity	-0.0498615	0.611666	0.285533	0.0670465	0.200366	0.346825	0.00503861	-0.21767	-0.192887
BehaviorInspectgenitals	0.0590205	0.0607678	0.192169	0.229293	0.0825128	-0.15545	0.0258462	-0.0825363	0.1097
BehaviorLookAround	0.0517953	0.00999086	-0.170812	-0.0471751	-0.00334803	0.016848	0.265505	-0.124471	-0.0709644
BehaviorManualExploration	-0.106536	0.0362274	0.105459	0.372905	0.0652237	-0.278178	-0.246612	-0.0234959	-0.123193
BehaviorOralExploration	-0.0936436	0.143638	0.207552	-0.202927	-0.123254	-0.154434	-0.0985404	-0.117858	-0.110778
BehaviorPace	-0.0466686	-0.149694	0.0583584	-0.0754839	0.000137303	0.0248795	0.0679894	0.00937391	0.167238
BehaviorPick	-0.127461	-0.220301	0.0910264	-0.116167	-0.0488113	0.340506	0.134551	-0.0726947	-0.113217
BehaviorPounce	0.0221001	-0.0619949	0.0286766	0.0682274	-0.0935381	0.226865	0.217555	0.0141227	-0.222576
BehaviorReachforneighbor	-0.0250246	-0.108335	-0.509043	0.520482	0.284147	0.307305	-0.116604	-0.0129373	0.032677
BehaviorRoll	0.0357201	-0.129579	0.221826	0.26114	0.189728	0.140044	0.0123901	0.220507	0.155224
BehaviorScratch	-0.134618	0.122827	-0.35642	-0.317475	-0.0172606	0.114137	0.14021	0.0181844	0.04939
BehaviorSelfPlay	-0.514281	-0.0714033	0.0234629	-0.224238	0.346019	0.210448	-0.290405	-0.155292	0.29268
Behaviorshakeorpuffhairup	-0.0202812	-0.0751976	-0.132909	-0.00496151	0.00559725	-0.111659	0.077839	-0.148591	-0.157016
BehaviorSneeze	0.201583	-0.204773	0.0330886	-0.0642916	-0.330364	0.234389	-0.278883	0.372608	-0.0463757
BehaviorStareAhead	0.0629074	0.0317266	-0.157895	-0.143329	0.134592	-0.226106	-0.354929	0.0737432	0.153381
BehaviorStareatneighbor	0.140295	-0.120032	0.048259	0.0329409	0.122715	-0.0562319	-0.238026	-0.192883	-0.0688938
BehaviorStareatobservor	-0.06463	-0.121664	0.151085	0.109637	-0.0727289	0.0958629	0.182725	0.0240262	0.0487353
BehaviorStretch	0.16965	-0.0226166	0.133585	0.0453409	0.0163809	-0.107701	-0.0129064	0.0251714	0.112688
BehaviorUrination	0.166016	0.403417	-0.131029	0.0729521	0.0598888	0.0265006	0.234336	0.398428	0.275179
BehaviorVocalizebark	0.46843	0.0238941	0.0809913	-0.323485	0.449134	0.162107	-0.185789	0.189295	-0.169663
BehaviorVocalizechatter	0.0340225	-0.0944326	0.167647	-0.0393061	-0.16079	0.272288	-0.098508	-0.0288344	0.0677988
BehaviorVocalizelipsmacking	-0.0155071	0.000118897	0.00567086	0.0610541	0.00890758	-0.112632	-0.00114851	0.114831	0.0622721
BehaviorWiggleEars	-0.391495	-0.0122936	0.0212922	-0.0571894	0.191392	-0.00369366	0.025925	0.418897	-0.291082
BehaviorYawn	-0.0829561	-0.124186	-0.166969	-0.0907204	0.0323902	-0.219295	-0.00528891	-0.0803524	-0.273196
	PC20	PC21	PC22	PC23	PC24	PC25	PC26	PC27	PC28
BehaviorCower	-0.421214	-0.0635797	-0.00322193	-0.0772488	-0.124362	0.0422117	0.10296	0.242117	-0.0600484
BehaviorDefecation	0.0330051	0.000525678	-0.0763555	-0.218233	0.191306	-0.157238	0.307599	-0.226935	0.303922
BehaviorDrink	0.145594	-0.25544	-0.318461	0.0380325	0.054476	0.068887	0.0367895	-0.00995986	0.303618
BehaviorEat	0.0721178	0.277951	-0.0546059	-0.179123	0.311385	0.280847	-0.011871	-0.011584	-0.178637
BehaviorEatFeces	0.0414315	-0.113132	0.17615	-0.0262659	-0.384108	0.19456	0.278984	0.244894	0.088365
BehaviorEnrichmentUse	0.0501103	0.136537	-0.0744121	-0.0200848	-0.258268	-0.130261	-0.105994	-0.0598921	0.399942
BehaviorFidget	0.0860456	0.0218234	0.181591	-0.0865044	0.120567	-0.089025	-0.0376094	-0.0218613	-0.0864781
BehaviorFlee	-0.142995	0.342103	0.0270566	-0.00335384	0.0174683	-0.10928	0.0407457	0.0617726	-0.00926067
BehaviorGape	0.00546123	-0.0439525	0.134262	0.0945665	0.294619	-0.126829	-0.416691	-0.218555	0.101966
BehaviorGroom	-0.0588287	-0.287761	-0.0991738	0.0236243	-0.0768466	0.19979	0.0473323	-0.0195133	0.104791
BehaviorInactivity	0.244355	-0.0707433	0.0250566	0.0357843	-0.0668403	-0.027813	0.132906	0.0871248	-0.0322813
BehaviorInspectgenitals	-0.0696183	0.0911916	-0.50343	-0.0242912	-0.080278	-0.0398167	-0.27283	0.135934	0.00758289
BehaviorLookAround	-0.194368	-0.0109509	0.314213	-0.052054	0.281122	0.00159344	-0.0708887	0.344004	0.0276024
BehaviorManualExploration	0.0254835	-0.12174	0.145163	-0.200387	0.0206064	0.163845	0.135329	-0.281551	-0.0698276
BehaviorOralExploration	0.0388054	-0.0474962	0.0105754	-0.0464059	0.0713888	0.104909	0.0768734	-0.133273	-0.297569
BehaviorPace	0.010026	0.0678	-0.0252248	0.159428	-0.199975	-0.139009	-0.0514567	0.097526	-0.320344
BehaviorPick	-0.037671	0.217466	0.0363025	0.0756061	0.00900183	-0.200849	-0.035101	0.0424288	0.214346
BehaviorPounce	0.0218098	-0.0209242	-0.159782	-0.384337	-0.0504012	-0.0248505	-0.275994	-0.0234214	-0.337743
BehaviorReachforneighbor	-0.0556686	-0.0528357	-0.104502	0.012673	0.112186	0.0669343	0.0896664	-0.0528855	-0.0812495
BehaviorRoll	0.102207	0.187907	0.109578	-0.0469366	-0.218877	-0.217032	-0.126576	0.0625958	-0.00920391
BehaviorScratch	0.134274	0.249924	-0.0947058	0.00491475	-0.33838	0.260543	-0.152722	-0.399848	-0.0397045
BehaviorSelfPlay	0.0238977	-0.0735785	0.125954	-0.110812	-0.0504699	-0.110825	0.0753676	0.0173918	-0.0324747
Behaviorshakeorpuffhairup	-0.285594	-0.223815	0.0400607	0.179624	-0.248734	-0.458205	0.0139578	-0.281854	-0.085937
BehaviorSneeze	0.301978	-0.359517	0.184146	-0.0146191	-0.0198738	-0.101229	-0.00182415	-0.0558914	-0.0554904
BehaviorStareAhead	0.0388303	-0.0318489	-0.209123	-0.120099	0.021807	-0.262378	-0.0413606	0.0210875	-0.075559
BehaviorStareatneighbor	0.121369	0.0392769	0.144982	0.524864	-0.105038	0.220579	-0.208162	0.148727	-0.116541
BehaviorStareatobservor	0.0739125	-0.0246212	-0.0506421	0.127627	-0.103345	0.193158	0.0937138	-0.262148	-0.0999541
BehaviorStretch	-0.18618	0.428719	0.083849	0.208539	0.0544869	0.00436026	0.371804	-0.263652	0.023235
BehaviorUrination	0.202787	0.00770599	0.0763719	0.177805	0.071212	-0.151152	0.10719	-0.0235018	-0.165129
BehaviorVocalizebark	-0.347229	-0.0200436	-0.0172796	-0.130402	-0.148021	0.146278	0.0182629	0.0308344	-0.0137182
BehaviorVocalizechatter	-0.12279	-0.101611	-0.444357	0.306269	0.184161	0.0181595	0.23499	0.090396	-0.151734
BehaviorVocalizelipsmacking	0.15275	0.110439	0.0318974	-0.0789082	-0.0776002	0.224717	-0.0985203	0.17172	0.298767
BehaviorWiggleEars	-0.0479191	-0.0906913	-0.0109311	0.351197	0.235816	0.082224	-0.154053	-0.0564376	0.169811
BehaviorYawn	0.435172	0.182823	-0.166769	0.0153402	0.0255834	-0.223795	0.279399	0.260264	-0.0844279
	PC29	PC30	PC31	PC32	PC33	PC34
BehaviorCower	-0.0533483	-0.187336	0.0763001	0.0933578	-0.0217279	-0.0349724
BehaviorDefecation	0.0241263	0.226036	-0.296776	-0.0042794	0.0948574	-0.0010092
BehaviorDrink	0.12155	0.0945373	0.391786	0.271569	-0.101635	-0.0212343
BehaviorEat	0.453803	-0.141875	-0.0662447	0.239291	0.0049821	-0.0269357
BehaviorEatFeces	0.144702	0.0535565	-0.274745	0.0915487	-0.223756	-0.00251272
BehaviorEnrichmentUse	0.289887	-0.166339	0.130449	-0.156142	0.0410976	-0.264725
BehaviorFidget	-0.111648	-0.547102	-0.303219	-0.263708	-0.197339	-0.034721
BehaviorFlee	-0.0502109	0.0840015	-0.20855	0.000736865	0.0546938	-0.0241734
BehaviorGape	-0.0699139	0.014229	-0.0429439	-0.0347386	0.1014	-0.0104095
BehaviorGroom	-0.0817611	-0.30312	-0.0939709	0.00539647	0.618161	-0.047614
BehaviorInactivity	0.0452033	0.0244951	0.00191916	0.0162071	-0.0263331	-0.075715
BehaviorInspectgenitals	0.0521152	-0.00705957	-0.281229	0.100766	-0.235878	-0.00575371
BehaviorLookAround	0.0929533	0.182756	0.0794607	0.0121844	-0.0219354	-0.502274
BehaviorManualExploration	0.107331	0.262262	0.113239	-0.213663	-0.265177	-0.0351105
BehaviorOralExploration	-0.34488	0.120481	-0.101399	0.483571	-0.0471851	-0.00719726
BehaviorPace	0.0894449	0.478044	-0.100991	-0.295093	0.238993	-0.0103629
BehaviorPick	-0.219142	-0.0502585	0.0958506	0.116518	-0.399254	-0.0010092
BehaviorPounce	-0.0443025	-0.0222807	0.382838	-0.0998156	-0.00606304	-0.00645837
BehaviorReachforneighbor	-0.177827	-0.0777945	-0.0380706	0.110072	-0.0448694	-0.000710584
BehaviorRoll	-0.0689929	0.0602997	-0.0391736	0.397389	0.268479	-0.00608011
BehaviorScratch	-0.00590525	0.023968	-0.112858	-0.0762338	-0.0661236	-0.0242734
BehaviorSelfPlay	-0.00945199	-0.0620899	0.153338	-0.104397	0.0497824	-0.00316899
Behaviorshakeorpuffhairup	0.0952081	-0.0710467	-0.00227155	0.171594	-0.132431	-0.000710584
BehaviorSneeze	-0.0738197	0.00582554	-0.0190254	0.0349737	-0.0889818	-0.000866556
BehaviorStareAhead	-0.162329	0.0530119	-0.0452605	0.0133069	0.0228723	-0.45368
BehaviorStareatneighbor	0.0371129	-0.0763355	0.147376	0.0718426	-0.0655346	-0.0260231
BehaviorStareatobservor	-0.0878515	-0.0709348	-0.0715773	0.0408985	-0.0289216	-0.672956
BehaviorStretch	-0.112234	-0.0522203	0.343761	0.013823	0.115942	-0.00263839
BehaviorUrination	0.0931473	-0.100217	0.0321374	-0.0478143	-0.0699266	-0.00459479
BehaviorVocalizebark	0.00346572	0.0600184	-0.00705082	-0.0116158	-0.0508756	-0.0435732
BehaviorVocalizechatter	-0.116475	-0.0119193	-0.000624058	-0.311289	-0.0956125	-0.00682011
BehaviorVocalizelipsmacking	-0.558897	0.130292	0.0506527	-0.166003	-0.0216652	-0.00166452
BehaviorWiggleEars	0.0911067	0.185461	-0.20488	0.0589235	-0.00985976	-0.00577617
BehaviorYawn	0.0222846	-0.0781019	0.0534199	0.0327542	0.0740258	-0.0429963

## Sheet: Observed Behavior & Sample Size
Monkey	M1	M2	M4	M5	M6	M7	M8	M9	M10	M11	M12	M13	M14	M15	M16	M17	M18	M19	M20	M21	M22	M23	M24	M25	M26	M27	M28	M29	M30	M31	M32	M33	M34	M35	M36	M37	M38	M39	M40	M41	TOTALS
Pace	0	14	20	0	0	0	0	1	0	0	0	0	4	0	0	0	7	0	0	0	0	0	0	0	0	0	0	0	16	0	0	0	2	0	6	1	1	0	0	1	73
Flip	0	0	0	0	0	0	0	0	0	0	0	0	0	0	0	0	0	0	0	0	0	0	0	0	0	0	0	0	0	0	0	0	0	0	0	0	0	0	0	0	0
Drink	0	5	12	1	0	2	0	4	0	0	0	2	0	0	18	1	9	3	0	0	0	0	4	16	0	0	0	0	49	0	3	0	1	1	2	5	0	1	0	0	139
Eat	0	57	3	0	31	0	15	0	0	0	3	0	18	0	1	0	2	0	14	0	2	0	2	0	10	0	0	0	0	0	8	0	0	0	0	0	0	0	7	0	173
Sleep	0	0	0	0	0	0	0	0	0	0	0	0	0	0	0	0	0	0	0	0	0	0	0	0	0	0	0	0	0	0	0	0	0	0	0	0	0	0	0	0	0
Urination	1	5	3	2	0	0	0	0	3	0	0	1	0	0	1	1	0	0	0	1	0	2	2	4	3	0	6	0	2	3	0	2	1	3	1	0	0	0	1	0	48
Defecation	0	0	0	0	0	0	0	0	0	0	0	2	0	0	0	0	0	0	0	0	0	0	0	0	0	0	0	0	0	0	0	0	0	0	0	0	0	0	0	0	2
Vocalize - chatter	0	2	0	0	3	0	0	0	0	0	1	0	1	0	17	0	0	3	0	1	0	0	2	2	7	0	1	0	0	0	0	0	0	0	3	3	0	0	5	0	51
vocalize - bark	0	0	0	0	12	0	0	0	0	0	0	0	0	0	0	0	1	0	0	0	0	0	0	0	0	0	0	0	8	141	0	2	0	0	0	0	0	0	0	0	164
vocalize - lip smack	0	3	0	0	0	0	0	0	0	0	0	0	0	0	0	0	0	0	0	0	1	0	0	0	1	0	0	0	0	0	0	0	0	0	0	0	0	0	0	0	5
Reach for neighbor	0	0	1	0	0	0	0	0	0	0	0	0	1	0	0	0	0	0	0	0	0	0	0	0	0	0	0	0	0	0	0	0	0	1	0	0	0	0	0	0	3
Stare at observor	105	46	140	765	445	801	676	781	996	1079	505	382	375	1148	80	759	960	275	836	490	1030	507	148	195	390	1050	438	1201	911	1016	317	968	61	715	373	195	616	1140	413	547	23875
Stare Ahead	831	397	107	373	736	111	582	295	338	258	417	659	214	69	40	376	169	915	383	733	201	615	126	480	207	287	373	117	31	110	284	248	221	170	99	328	294	75	315	613	13197
Look Around	237	513	362	12	23	355	46	27	6	0	326	107	526	19	856	170	67	56	67	95	71	170	442	385	415	12	510	8	183	16	562	118	894	433	691	735	293	58	560	156	10582
Inspect genitals	0	0	0	0	0	0	0	0	0	0	0	0	0	0	0	0	0	0	0	0	0	0	0	3	1	0	0	0	0	0	0	0	12	0	8	0	0	6	0	1	31
Groom	34	92	12	0	2	0	0	0	0	0	6	9	15	0	12	1	0	8	2	0	0	1	14	91	11	0	3	0	16	0	15	0	26	0	57	21	0	2	19	4	473
Pick	0	2	0	0	0	0	0	0	0	0	0	0	0	0	0	0	0	0	0	0	0	0	0	0	0	0	0	0	0	0	0	0	0	0	0	0	0	0	0	0	2
Scratch	4	14	4	11	16	20	11	14	3	2	27	20	14	7	45	18	3	12	0	7	1	27	22	16	6	0	4	0	1	0	21	0	26	1	24	35	3	1	4	10	454
Enrichment Use	0	46	597	0	10	0	14	0	0	0	36	0	127	0	162	0	29	0	44	0	9	0	524	16	286	0	7	0	21	0	110	0	21	0	23	0	77	0	12	0	2171
Gape	6	0	0	5	3	6	0	10	0	0	0	0	0	0	0	0	0	12	1	0	2	0	0	0	0	0	0	6	0	15	0	0	0	0	1	0	0	6	1	0	74
Oral Exploration	1	1	16	0	0	1	0	0	0	0	0	0	0	0	3	0	0	0	0	0	0	0	8	5	9	0	1	0	3	0	4	0	4	0	5	0	0	0	0	0	61
Manual Exploration	3	37	16	0	2	3	1	65	0	0	5	1	15	0	41	0	0	5	3	0	0	0	10	74	1	0	1	0	7	0	9	0	15	0	16	6	1	0	6	9	352
Fidget	37	14	53	0	2	3	0	3	1	0	21	13	21	3	45	6	27	2	0	4	0	0	20	18	2	1	0	0	49	1	0	0	12	1	13	2	6	0	3	2	385
Inactivity	49	93	1	167	58	0	0	6	0	11	0	12	0	0	0	0	0	0	0	0	0	0	0	0	0	0	0	0	0	0	0	0	30	0	0	0	36	0	0	0	463
Wiggle Ears	13	0	0	0	0	0	1	8	0	0	0	0	0	0	0	0	0	0	0	0	4	0	0	0	0	0	0	0	0	0	0	0	0	0	0	0	0	3	0	0	29
Self Play	0	0	0	0	0	0	0	0	0	0	0	0	0	0	0	0	0	0	0	0	0	0	1	0	0	0	0	0	1	0	1	0	2	0	1	0	0	7	0	2	15
Erect Penis	0	0	0	0	0	0	0	0	0	0	0	0	0	0	0	0	0	0	0	0	0	0	0	0	0	0	0	0	0	0	0	0	0	0	0	0	0	0	0	0	0
Cower	0	2	1	9	1	20	0	60	0	0	0	60	2	0	0	0	27	0	0	0	0	0	0	0	0	0	0	1	1	0	0	2	0	0	0	0	16	0	0	0	202
Pounce	11	0	0	2	0	0	0	2	0	0	0	5	0	0	0	0	2	0	0	0	0	0	0	0	0	0	0	0	0	0	0	0	0	0	0	0	0	7	0	1	30
Grab	0	0	0	0	0	0	0	0	0	0	0	0	0	0	0	0	0	0	0	0	0	0	0	0	0	0	0	0	0	0	0	0	0	0	0	0	0	0	0	0	0
Yawn	9	6	2	3	6	28	4	70	3	0	3	11	15	104	11	17	3	55	0	19	29	26	25	11	1	0	1	17	4	47	15	10	15	25	27	13	7	37	3	4	686
Head Twirl	0	0	0	0	0	0	0	0	0	0	0	0	0	0	0	0	0	0	0	0	0	0	0	0	0	0	0	0	0	0	0	0	0	0	0	0	0	0	0	0	0
Roll	0	0	0	0	0	0	0	0	0	0	0	0	0	0	18	0	0	0	0	0	0	0	0	1	0	0	0	0	0	0	0	0	0	0	0	0	0	0	0	0	19
Stretch	5	0	0	0	0	0	0	0	0	0	0	0	2	0	0	1	0	1	0	0	0	0	0	0	0	0	0	0	0	0	0	0	6	0	0	0	0	0	0	0	15
Stare at Neighbor	0	0	0	0	0	0	0	0	0	0	0	66	0	0	0	0	8	0	0	0	0	0	0	22	0	0	5	0	0	0	0	0	0	0	0	0	0	0	0	0	101
Flee	0	0	0	0	0	0	0	4	0	0	0	0	0	0	0	0	36	0	0	0	0	2	0	11	0	0	0	0	47	1	0	0	0	0	0	5	0	7	0	0	113
shake / puff up hair	4	0	0	0	0	0	0	0	0	0	0	0	0	0	0	0	0	3	0	0	0	0	0	0	0	0	0	0	0	0	0	0	0	0	0	0	0	0	0	0	7
Sneeze	0	0	0	0	0	0	0	0	0	0	0	0	0	0	0	0	0	0	0	0	0	0	0	0	0	0	0	0	0	0	1	0	1	0	0	0	0	0	1	0	3
Eat Feces	0	1	0	0	0	0	0	0	0	0	0	0	0	0	0	0	0	0	0	0	0	0	0	0	0	0	0	0	0	0	0	0	0	0	0	1	0	0	0	0	2
